# Supplementary material for: Efficacy of Monotherapy Letrozole Versus Methotrexate for the Management of Ectopic Pregnancy: A Systematic Review and Meta-Analysis of Comparative Studies
Source: J Clin Med. 2025 Sep 17;14(18):6523. doi: 10.3390/jcm14186523 (PMC12470578; doi:10.3390/jcm14186523)
Supplement: Supplementary file 1 [file jcm-14-06523-s001.zip]

Archive with 2 entries (2 files):
- Supplementary Figures_09-06-25.pdf
- Supplementary Table 1_09-06-25.pdf
